# Supplementary material for: Connecting Macroscopic Observables and Microscopic Assembly Events in Amyloid Formation Using Coarse Grained Simulations
Source: PLoS Comput Biol. 2012 Oct 11;8(10):e1002692. doi: 10.1371/journal.pcbi.1002692 (PMC3469425; doi:10.1371/journal.pcbi.1002692)
Supplement: Text S1 — Supplementary information Text S1 contains detailed information about the calculation of free energy landscape and residual monomer concentration. (ZIP) [file pcbi.1002692.s001.zip]

Archive with 3 entries (3 files):
- TextS1.bbl
- TextS1.pdf
- TextS1.tex
