# Supplementary material for: Connecting Macroscopic Observables and Microscopic Assembly Events in Amyloid Formation Using Coarse Grained Simulations
Source: PLoS Comput Biol. 2012 Oct 11;8(10):e1002692. doi: 10.1371/journal.pcbi.1002692 (PMC3469425; doi:10.1371/journal.pcbi.1002692)
Supplement: Text S1 — Supplementary information Text S1 contains detailed information about the calculation of free energy landscape and residual monomer concentration. (ZIP) [file pcbi.1002692.s001.zip › TextS1.bbl]

\begin{thebibliography}{1}
\providecommand{\url}[1]{\texttt{#1}}
\providecommand{\urlprefix}{URL }
\expandafter\ifx\csname urlstyle\endcsname\relax
  \providecommand{\doi}[1]{doi:\discretionary{}{}{}#1}\else
  \providecommand{\doi}{doi:\discretionary{}{}{}\begingroup
  \urlstyle{rm}\Url}\fi
\providecommand{\bibAnnoteFile}[1]{%
  \IfFileExists{#1}{\begin{quotation}\noindent\textsc{Key:} #1\\
  \textsc{Annotation:}\ \input{#1}\end{quotation}}{}}
\providecommand{\bibAnnote}[2]{%
  \begin{quotation}\noindent\textsc{Key:} #1\\
  \textsc{Annotation:}\ #2\end{quotation}}
\providecommand{\eprint}[2][]{\url{#2}}

\bibitem{israelachvili}
Israelachvili JN (2007) {Intermolecular and Surface Forces}.
\newblock Academic Press, 2 edition.
\bibAnnoteFile{israelachvili}

\bibitem{mcquarrie2000}
McQuarrie D (2000) {Statistical Mechanics}.
\newblock University Science Books, 2 edition.
\bibAnnoteFile{mcquarrie2000}

\end{thebibliography}
